# Supplementary material for: The Improved Antineoplastic Activity of Thermophilic L-Asparaginase Tli10209 via Site-Directed Mutagenesis
Source: Biomolecules. 2024 Jun 12;14(6):686. doi: 10.3390/biom14060686 (PMC11202230; doi:10.3390/biom14060686)
Supplement: Supplementary file 1 [file biomolecules-14-00686-s001.zip]

Archive with 1 entries (1 files):
- biomolecules-3041855-supplementary.pdf
